# Supplementary material for: Novel Treatment Strategies for Low-Risk Metastatic Castration-Sensitive Prostate Cancer
Source: Cancers (Basel). 2024 Sep 19;16(18):3198. doi: 10.3390/cancers16183198 (PMC11430633; doi:10.3390/cancers16183198)
Supplement: Supplementary file 1 [file cancers-16-03198-s001.zip]

Archive with 1 entries (1 files):
- cancers-3118463-supplementary.pdf
